# Supplementary material for: Biobased Composites by Photoinduced Polymerization of Cardanol Methacrylate with Microfibrillated Cellulose
Source: Materials (Basel). 2022 Jan 4;15(1):339. doi: 10.3390/ma15010339 (PMC8746221; doi:10.3390/ma15010339)
Supplement: Supplementary file 1 [file materials-15-00339-s001.zip]

Archive with 1 entries (1 files):
- materials-1511604-supplementary.pdf
